# Supplementary material for: Tuning the Activity of a Hybrid Polymer–Oxocluster Catalyst: A Composition—Selectivity Correlation
Source: Polymers (Basel). 2021 Sep 25;13(19):3268. doi: 10.3390/polym13193268 (PMC8512674; doi:10.3390/polym13193268)
Supplement: Supplementary file 1 [file polymers-13-03268-s001.zip]

Archive with 1 entries (1 files):
- polymers-1327302-supplementary.pdf
